# Supplementary material for: Anticancer Effects of Ascorbic Acid: Not All Sides Fit All
Source: Cancers (Basel). 2025 Sep 1;17(17):2877. doi: 10.3390/cancers17172877 (PMC12427553; doi:10.3390/cancers17172877)
Supplement: Supplementary file 1 [file cancers-17-02877-s001.zip]

Archive with 1 entries (1 files):
- cancers-3799644-supplementary.pdf
